# Supplementary material for: A Novel Bi-Functional Fibrinolytic Enzyme with Anticoagulant and Thrombolytic Activities from a Marine-Derived Fungus Aspergillus versicolor ZLH-1
Source: Mar Drugs. 2022 May 27;20(6):356. doi: 10.3390/md20060356 (PMC9229710; doi:10.3390/md20060356)
Supplement: Supplementary file 1 [file marinedrugs-20-00356-s001.zip]

Archive with 2 entries (2 files):
- 2-Supplementary Material 1.pdf
- 3-Supplementary Table S1.xlsx
