# Supplementary material for: A Novel Bi-Functional Fibrinolytic Enzyme with Anticoagulant and Thrombolytic Activities from a Marine-Derived Fungus Aspergillus versicolor ZLH-1
Source: Mar Drugs. 2022 May 27;20(6):356. doi: 10.3390/md20060356 (PMC9229710; doi:10.3390/md20060356)
Supplement: Supplementary file 1 [file marinedrugs-20-00356-s001.zip › 3-Supplementary Table S1.xlsx]

## Sheet: Data
	Reference	Reference	PepCount	UniquePepCount	CoverPercent	Mol. mass (Da)	PI	CDD	PFAM	KEGG	eggnog	KOG	GO	NR	NT
1	TRINITY_DN6323_c0_g2 start=1320 end=2447	TRINITY_DN6323_c0_g2	9	7	0.1973	41653.1	5.45	-	pfam00022, Actin, Actin. 1.56e-125	K05692-ko04391 Hippo signaling pathway -fly;ko04919 Thyroid hormone signaling pathway;ko04015 Rap1 signaling pathway;ko04745 Phototransduction - fly;ko04921 Oxytocin signaling pathway;ko04670 Leukocyte transendothelial migration;ko04611 Platelet activation;ko04530 Tight junction;ko04810 Regulation of actin cytoskeleton;ko04145 Phagosome;ko04510 Focal adhesion;ko04390 Hippo signaling pathway;ko045…	3NWC7@4751|Fungi	KOG0676, KOG0676, KOG0676, Actin and related proteins [Cytoskeleton]. 0.0	GO:0000001, mitochondrion inheritance;GO:0000003, reproduction;GO:0000011, vacuole inheritance;GO:0000123, histone acetyltransferase complex;GO:0000132, establishment of mitotic spindle orientation;GO:0000142, cellular bud neck contractile ring;GO:0000226, microtubule cytoskeleton organization;GO:0000228, nuclear chromosome;GO:0000278, mitotic cell cycle;GO:0000281, mitotic cytokinesis;GO:0000785…	actin [Aspergillus clavatus NRRL 1] 0.0	Aspergillus nidulans FGSC A4 ACT_BOTCI Actin (AN6542.2), partial mRNA 0.0
2	TRINITY_DN6323_c0_g3 start=737 end=3	TRINITY_DN6323_c0_g3	8	7	0.2939	27391.9	5.43	-	pfam00022, Actin, Actin. 1.06e-74	K05692-ko04391 Hippo signaling pathway -fly;ko04919 Thyroid hormone signaling pathway;ko04015 Rap1 signaling pathway;ko04745 Phototransduction - fly;ko04921 Oxytocin signaling pathway;ko04670 Leukocyte transendothelial migration;ko04611 Platelet activation;ko04530 Tight junction;ko04810 Regulation of actin cytoskeleton;ko04145 Phagosome;ko04510 Focal adhesion;ko04390 Hippo signaling pathway;ko045…	3BBGP@33208|Metazoa	KOG0676, KOG0676, KOG0676, Actin and related proteins [Cytoskeleton]. 2.95e-139	GO:0000003, reproduction;GO:0000079, regulation of cyclin-dependent protein serine/threonine kinase activity;GO:0000123, histone acetyltransferase complex;GO:0000166, nucleotide binding;GO:0000228, nuclear chromosome;GO:0000278, mitotic cell cycle;GO:0000281, mitotic cytokinesis;GO:0000785, chromatin;GO:0000790, nuclear chromatin;GO:0000902, cell morphogenesis;GO:0000904, cell morphogenesis invol…	hypothetical protein CXG81DRAFT_27595 [Caulochytrium protostelioides] 8.92e-165	-
3	TRINITY_DN3161_c0_g1 start=3 end=1850	TRINITY_DN3161_c0_g1	7	6	0.0894	69376.7	5.81	cd00015, ALBUMIN, Albumin domain, contains five or six internal disulphide bonds; albuminoid superfamily includes alpha-fetoprotein which binds various cations, fatty acids and bilirubin; vitamin D-binding protein which binds to vitamin D, its metabolites, and fatty acids; alpha-albumin which binds water, cations (such as Ca2+, Na+ and K+), fatty acids, hormones, bilirubin and drugs; and afamin o…	pfam00273, Serum_albumin, Serum albumin family. 5.68e-31	K16141-ko04918 Thyroid hormone synthesis	3BI1G@33208|Metazoa	-	GO:0000003, reproduction;GO:0001542, ovulation from ovarian follicle;GO:0001897, cytolysis by symbiont of host cells;GO:0001906, cell killing;GO:0001907, killing by symbiont of host cells;GO:0002576, platelet degranulation;GO:0003006, developmental process involved in reproduction;GO:0003008, system process;GO:0003013, circulatory system process;GO:0003018, vascular process in circulatory system;…	hypothetical protein VMCG_10954 [Valsa malicola] 0.0	-
4	TRINITY_DN4975_c0_g1 start=1 end=1053	TRINITY_DN4975_c0_g1	5	5	0.1314	37837	8.73	-	pfam02800, Gp_dh_C, Glyceraldehyde 3-phosphate dehydrogenase, C-terminal domain. GAPDH is a tetrameric NAD-binding enzyme involved in glycolysis and glyconeogenesis. C-terminal domain is a mixed alpha/antiparallel beta fold. 7.03e-66	K00134-ko00010 Glycolysis / Gluconeogenesis;ko01230 Biosynthesis of amino acids;ko01200 Carbon metabolism;ko04066 HIF-1 signaling pathway;ko00710 Carbon fixation in photosynthetic organisms	3BA6Z@33208|Metazoa	KOG0657, KOG0657, KOG0657, Glyceraldehyde 3-phosphate dehydrogenase [Carbohydrate transport and metabolism]. 5.42e-168	GO:0000226, microtubule cytoskeleton organization;GO:0000740, nuclear membrane fusion;GO:0000768, syncytium formation by plasma membrane fusion;GO:0001817, regulation of cytokine production;GO:0001819, positive regulation of cytokine production;GO:0001906, cell killing;GO:0001907, killing by symbiont of host cells;GO:0002376, immune system process;GO:0002791, regulation of peptide secretion;GO:00…	glyceraldehyde-3-phosphate dehydrogenase, partial [Neocallimastix frontalis] 0.0	-
5	TRINITY_DN6409_c0_g1 start=2508 end=1012	TRINITY_DN6409_c0_g1	5	4	0.0984	55372.8	4.62	-	pfam01532, Glyco_hydro_47, Glycosyl hydrolase family 47. Members of this family are alpha-mannosidases that catalyze the hydrolysis of the terminal 1,2-linked alpha-D-mannose residues in the oligo-mannose oligosaccharide Man(9)(GlcNAc)(2). 5.06e-101	K01230-ko00510 N-Glycan biosynthesis;ko04141 Protein processing in endoplasmic reticulum;ko00513 Various types of N-glycan biosynthesis	3NUBI@4751|Fungi	KOG2204, KOG2204, KOG2204, Mannosyl-oligosaccharide alpha-1,2-mannosidase and related glycosyl hydrolases [Carbohydrate transport and metabolism]. 1.96e-70	GO:0003674, molecular_function;GO:0003824, catalytic activity;GO:0004553, hydrolase activity, hydrolyzing O-glycosyl compounds;GO:0004559, alpha-mannosidase activity;GO:0004571, mannosyl-oligosaccharide 1,2-alpha-mannosidase activity;GO:0005575, cellular_component;GO:0005622, intracellular;GO:0005623, cell;GO:0005737, cytoplasm;GO:0005783, endoplasmic reticulum;GO:0006491, N-glycan processing;GO:…	hypothetical protein ASPVEDRAFT_119574 [Aspergillus versicolor CBS 583.65] 0.0	Emericella nidulans alpha-1,2-mannosidase (AN0787-2) mRNA, complete cds 0.0
6	TRINITY_DN6665_c1_g7 start=343 end=1404	TRINITY_DN6665_c1_g7	4	4	0.1105	37284.9	4.94	cd11008, M35_deuterolysin_like, Peptidase M35 domain of deuterolysins and related proteins. This family M35 Zn2+-metallopeptidase extracellular domain is found in fungal deutrolysins (acid metalloproteinase, neutral proteinase II), including some well-characterized metallopeptidase domains in Aspergillus oryzae (NpII), Aspergillus fumigatus (MEP20), Penicillium roqueforti (protease II) and Emeric…	pfam02102, Peptidase_M35, Deuterolysin metalloprotease (M35) family. 5.96e-119	-	3P0GD@4751|Fungi	-	-	hypothetical protein ASPVEDRAFT_139741 [Aspergillus versicolor CBS 583.65] 0.0	Aspergillus nidulans FGSC A4 hypothetical protein (AN7962.2), partial mRNA 2.29e-58
7	TRINITY_DN6755_c0_g4 start=421 end=1755	TRINITY_DN6755_c0_g4	4	4	0.1014	49000.9	4.98	cd06548, GH18_chitinase, The GH18 (glycosyl hydrolases, family 18) type II chitinases hydrolyze chitin, an abundant polymer of N-acetylglucosamine and have been identified in bacteria, fungi, insects, plants, viruses, and protozoan parasites. The structure of this domain is an eight-stranded alpha/beta barrel with a pronounced active-site cleft at the C-terminal end of the beta-barrel. 8.83e-74	pfam00704, Glyco_hydro_18, Glycosyl hydrolases family 18. 1.49e-47	K01183-ko00520 Amino sugar and nucleotide sugar metabolism	3NW3A@4751|Fungi	KOG0004, KOG0004, KOG0004, Ubiquitin/40S ribosomal protein S27a fusion [Translation, ribosomal structure and biogenesis]. 4.27e-64	GO:0003674, molecular_function;GO:0003824, catalytic activity;GO:0004553, hydrolase activity, hydrolyzing O-glycosyl compounds;GO:0004568, chitinase activity;GO:0005488, binding;GO:0005575, cellular_component;GO:0005576, extracellular region;GO:0005622, intracellular;GO:0005623, cell;GO:0005737, cytoplasm;GO:0006022, aminoglycan metabolic process;GO:0006026, aminoglycan catabolic process;GO:00060…	hypothetical protein ASPSYDRAFT_43069 [Aspergillus sydowii CBS 593.65] 0.0	Aspergillus nidulans FGSC A4 hypothetical protein (AN4871.2), partial mRNA 0.0
8	TRINITY_DN6323_c0_g1 start=2 end=460	TRINITY_DN6323_c0_g1	4	3	0.2026	17013.3	5.41	-	pfam00022, Actin, Actin. 2.36e-54	K05692-ko04391 Hippo signaling pathway -fly;ko04919 Thyroid hormone signaling pathway;ko04015 Rap1 signaling pathway;ko04745 Phototransduction - fly;ko04921 Oxytocin signaling pathway;ko04670 Leukocyte transendothelial migration;ko04611 Platelet activation;ko04530 Tight junction;ko04810 Regulation of actin cytoskeleton;ko04145 Phagosome;ko04510 Focal adhesion;ko04390 Hippo signaling pathway;ko045…	3BBGP@33208|Metazoa	KOG0676, KOG0676, KOG0676, Actin and related proteins [Cytoskeleton]. 7.93e-86	GO:0000003, reproduction;GO:0000166, nucleotide binding;GO:0000278, mitotic cell cycle;GO:0000281, mitotic cytokinesis;GO:0000910, cytokinesis;GO:0003674, molecular_function;GO:0005198, structural molecule activity;GO:0005200, structural constituent of cytoskeleton;GO:0005488, binding;GO:0005524, ATP binding;GO:0005575, cellular_component;GO:0005622, intracellular;GO:0005623, cell;GO:0005634, nuc…	actin [Colletotrichum asianum] 6.31e-105	-
9	TRINITY_DN5207_c0_g1 start=1295 end=90	TRINITY_DN5207_c0_g1	3	3	0.0873	43244.1	4.33	cd21137, AA13_LPMO-like, AA13 lytic polysaccharide monooxygenase, and similar proteins. This family contains starch-degrading (also called starch-active) lytic polysaccharide monooxygenase (LPMO), a representative of the new CAZy AA13 family and classified as an auxiliary activity enzyme. This enzyme acts on alpha-linked glycosidic bonds and displays a binding surface that is quite different from…	pfam00686, CBM_20, Starch binding domain. 2.32e-30	-	3P0C0@4751|Fungi	-	-	hypothetical protein ASPSYDRAFT_54588 [Aspergillus sydowii CBS 593.65] 0.0	Aspergillus nidulans FGSC A4 hypothetical protein (AN6103.2), partial mRNA 1.04e-133
10	TRINITY_DN2393_c0_g2 start=2 end=268	TRINITY_DN2393_c0_g2	3	2	0.2135	9977.24	4.81	cd00051, EFh, EF-hand, calcium binding motif; A diverse superfamily of calcium sensors and calcium signal modulators; most examples in this alignment model have 2 active canonical EF hands. Ca2+ binding induces a conformational change in the EF-hand motif, leading to the activation or inactivation of target proteins. EF-hands tend to occur in pairs or higher copy numbers. 2.29e-06	-	-	3BPSB@33208|Metazoa	KOG0030, KOG0030, KOG0030, Myosin essential light chain, EF-Hand protein superfamily [Cytoskeleton]. 8.10e-42	GO:0000278, mitotic cell cycle;GO:0000281, mitotic cytokinesis;GO:0000910, cytokinesis;GO:0003674, molecular_function;GO:0005488, binding;GO:0005515, protein binding;GO:0005575, cellular_component;GO:0005622, intracellular;GO:0005623, cell;GO:0005856, cytoskeleton;GO:0006928, movement of cell or subcellular component;GO:0007049, cell cycle;GO:0008092, cytoskeletal protein binding;GO:0008150, biol…	myosin light chain 3 [Trichophyton violaceum] 8.99e-26	-
11	TRINITY_DN6544_c0_g5 start=308 end=619	TRINITY_DN6544_c0_g5	3	2	0.2136	11372.2	11.36	cd00076, H4, Histone H4, one of the four histones, along with H2A, H2B and H3, which forms the eukaryotic nucleosome core; along with H3, it plays a central role in nucleosome formation; histones bind to DNA and wrap the genetic material into "beads on a string" in which DNA (the string) is wrapped around small blobs of histones (the beads) at regular intervals; play a role in the inheritance of …	-	-	3P3ZX@4751|Fungi	KOG3467, KOG3467, KOG3467, Histone H4 [Chromatin structure and dynamics]. 3.86e-48	GO:0000003, reproduction;GO:0000122, negative regulation of transcription by RNA polymerase II;GO:0000228, nuclear chromosome;GO:0000785, chromatin;GO:0000786, nucleosome;GO:0000788, nuclear nucleosome;GO:0000790, nuclear chromatin;GO:0003006, developmental process involved in reproduction;GO:0003674, molecular_function;GO:0003676, nucleic acid binding;GO:0003677, DNA binding;GO:0005488, binding;…	hypothetical protein DV735_g1771, partial [Chaetothyriales sp. CBS 134920] 8.38e-49	Aspergillus niger CBS 101883 histone-fold-containing protein (BO96DRAFT_407576), mRNA 7.08e-129
12	TRINITY_DN11097_c0_g1 start=3 end=371	TRINITY_DN11097_c0_g1	2	2	0.1301	13916.2	10.93	-	pfam00125, Histone, Core histone H2A/H2B/H3/H4. 1.26e-45	-	3GI0A@35493|Streptophyta	KOG1745, KOG1745, KOG1745, Histones H3 and H4 [Chromatin structure and dynamics]. 1.71e-76	-	H3 [Enterospora canceri] 2.68e-78	-
13	TRINITY_DN2600_c0_g2 start=2 end=307	TRINITY_DN2600_c0_g2	2	2	0.2059	12274.6	4.69	-	pfam00038, Filament, Intermediate filament protein. 3.57e-21	-	3BFG1@33208|Metazoa	-	GO:0000003, reproduction;GO:0001654, eye development;GO:0001890, placenta development;GO:0001893, maternal placenta development;GO:0002064, epithelial cell development;GO:0002088, lens development in camera-type eye;GO:0002376, immune system process;GO:0003006, developmental process involved in reproduction;GO:0003674, molecular_function;GO:0003676, nucleic acid binding;GO:0003723, RNA binding;GO…	-	-
14	TRINITY_DN3342_c0_g1 start=3 end=827	TRINITY_DN3342_c0_g1	2	2	0.0582	31379.1	5.33	cd00087, FReD, Fibrinogen-related domains (FReDs); C terminal globular domain of fibrinogen. Fibrinogen is involved in blood clotting, being activated by thrombin to assemble into fibrin clots. The N-termini of 2 times 3 chains come together to form a globular arrangement called the disulfide knot. The C termini of fibrinogen chains end in globular domains, which are not completely equivalent. C …	pfam00147, Fibrinogen_C, Fibrinogen beta and gamma chains, C-terminal globular domain. 1.10e-55	K03904-ko04611 Platelet activation;ko04610 Complement and coagulation cascades	3BD08@33208|Metazoa	KOG2579, KOG2579, KOG2579, Ficolin and related extracellular proteins [General function prediction only]. 5.01e-45	GO:0001775, cell activation;GO:0001932, regulation of protein phosphorylation;GO:0001934, positive regulation of protein phosphorylation;GO:0002218, activation of innate immune response;GO:0002221, pattern recognition receptor signaling pathway;GO:0002224, toll-like receptor signaling pathway;GO:0002253, activation of immune response;GO:0002376, immune system process;GO:0002576, platelet degranul…	CLP1, GTPase subunit of the pre cleavage complex [Pyrenophora tritici-repentis] 2.07e-31	-
15	TRINITY_DN6039_c0_g1 start=1358 end=132	TRINITY_DN6039_c0_g1	2	2	0.0466	44678.5	9.9	-	pfam00153, Mito_carr, Mitochondrial carrier protein. 7.65e-07	K05863-ko04022 cGMP - PKG signaling pathway;ko04020 Calcium signaling pathway	3GB1H@35493|Streptophyta	KOG0749, KOG0749, KOG0749, Mitochondrial ADP/ATP carrier proteins [Energy production and conversion]. 8.01e-106	GO:0005575, cellular_component;GO:0005622, intracellular;GO:0005623, cell;GO:0005737, cytoplasm;GO:0005739, mitochondrion;GO:0005740, mitochondrial envelope;GO:0005743, mitochondrial inner membrane;GO:0016020, membrane;GO:0019866, organelle inner membrane;GO:0031090, organelle membrane;GO:0031966, mitochondrial membrane;GO:0031967, organelle envelope;GO:0031975, envelope;GO:0043226, organelle;GO:…	ADP,ATP carrier protein 1, mitochondrial, variant [Spizellomyces punctatus DAOM BR117] 1.01e-173	-
16	TRINITY_DN6096_c1_g1 start=2076 end=538	TRINITY_DN6096_c1_g1	2	2	0.0469	50244.8	4.53	-	-	K01199-ko00500 Starch and sucrose metabolism	3NYGC@4751|Fungi	-	GO:0003674, molecular_function;GO:0003824, catalytic activity;GO:0005975, carbohydrate metabolic process;GO:0008150, biological_process;GO:0008152, metabolic process;GO:0016740, transferase activity;GO:0016757, transferase activity, transferring glycosyl groups;GO:0016787, hydrolase activity;GO:0016798, hydrolase activity, acting on glycosyl bonds;GO:0044238, primary metabolic process;GO:0071704,…	hypothetical protein ASPVEDRAFT_139284 [Aspergillus versicolor CBS 583.65] 0.0	Aspergillus costaricaensis CBS 115574 endo-1,3-beta-glucanase eglC (BO79DRAFT_197849), mRNA 1.65e-149
17	TRINITY_DN6618_c0_g2 start=6718 end=4643	TRINITY_DN6618_c0_g2	2	2	0.0289	76071.8	4.44	cd05674, M20_yscS, M20 Peptidase, carboxypeptidase yscS. Peptidase M20 family, yscS (GlyX-carboxypeptidase, CPS1, carboxypeptidase S, carboxypeptidase a, carboxypeptidase yscS, glycine carboxypeptidase)-like subfamily. This group mostly contains proteins that have been uncharacterized to date, but also includes vacuolar proteins involved in nitrogen metabolism which are essential for use of certa…	pfam16335, DUF4965, Domain of unknown function (DUF4965). This family consists of uncharacterized proteins around 840 residues in length and is mainly found in various Bacteroides species. Several proteins in this family are annotated as Glutaminases, but the function of this protein is unknown. 5.47e-63	-	3NVGM@4751|Fungi	KOG2275, KOG2275, KOG2275, Aminoacylase ACY1 and related metalloexopeptidases [Amino acid transport and metabolism]. 3.83e-22	-	hypothetical protein ASPVEDRAFT_27296 [Aspergillus versicolor CBS 583.65] 0.0	-
18	TRINITY_DN7985_c0_g1 start=538 end=2	TRINITY_DN7985_c0_g1	2	2	0.0894	19515.6	6.16	cd02076, P-type_ATPase_H, plant and fungal plasma membrane H(+)-ATPases, and related bacterial and archaeal putative H(+)-ATPases. This subfamily includes eukaryotic plasma membrane H(+)-ATPase which transports H(+) from the cytosol to the extracellular space, thus energizing the plasma membrane for the uptake of ions and nutrients, and is expressed in plants and fungi. This H(+)-ATPase consists …	-	K01535-ko00190 Oxidative phosphorylation	3NUFA@4751|Fungi	KOG0205, KOG0205, KOG0205, Plasma membrane H+-transporting ATPase [Inorganic ion transport and metabolism]. 1.94e-41	GO:0000166, nucleotide binding;GO:0003674, molecular_function;GO:0003824, catalytic activity;GO:0005215, transporter activity;GO:0005488, binding;GO:0005524, ATP binding;GO:0005575, cellular_component;GO:0005622, intracellular;GO:0005623, cell;GO:0005737, cytoplasm;GO:0005739, mitochondrion;GO:0005829, cytosol;GO:0005886, plasma membrane;GO:0005887, integral component of plasma membrane;GO:000681…	hypothetical protein ASPSYDRAFT_40857 [Aspergillus sydowii CBS 593.65] 2.25e-120	-
19	TRINITY_DN9523_c0_g1 start=343 end=26	TRINITY_DN9523_c0_g1	2	2	0.1048	11675.3	4.8	cd02947, TRX_family, TRX family; composed of two groups: Group I, which includes proteins that exclusively encode a TRX domain; and Group II, which are composed of fusion proteins of TRX and additional domains. Group I TRX is a small ancient protein that alter the redox state of target proteins via the reversible oxidation of an active site dithiol, present in a CXXC motif, partially exposed at t…	pfam00085, Thioredoxin, Thioredoxin. Thioredoxins are small enzymes that participate in redox reactions, via the reversible oxidation of an active centre disulfide bond. Some members with only the active site are not separated from the noise. 1.84e-12	-	3BSYW@33208|Metazoa	KOG0907, KOG0907, KOG0907, Thioredoxin [Posttranslational modification, protein turnover, chaperones]. 8.29e-27	GO:0000122, negative regulation of transcription by RNA polymerase II;GO:0001101, response to acid chemical;GO:0001678, cellular glucose homeostasis;GO:0001932, regulation of protein phosphorylation;GO:0001934, positive regulation of protein phosphorylation;GO:0003674, molecular_function;GO:0003824, catalytic activity;GO:0004791, thioredoxin-disulfide reductase activity;GO:0005488, binding;GO:000…	thioredoxin 2 [Phanerochaete pseudomagnoliae] 1.59e-56	-
20	TRINITY_DN8865_c0_g1 start=323 end=3	TRINITY_DN8865_c0_g1	2	1	0.0748	11986.9	7.79	-	pfam12907, zf-met2, Zinc-binding. This is small family of metazoan zinc-binding proteins. 4.09e-17	-	3GK5E@35493|Streptophyta	-	-	DUF1909-domain-containing protein [Tilletiopsis washingtonensis] 1.45e-11	-
21	TRINITY_DN10233_c0_g1 start=612 end=1	TRINITY_DN10233_c0_g1	1	1	0.0441	21803.3	6.04	cd01994, Alpha_ANH_like_IV, This is a subfamily of Adenine nucleotide alpha hydrolases superfamily.Adeninosine nucleotide alpha hydrolases superfamily includes N type ATP PPases and ATP sulphurylases. It forms a apha/beta/apha fold which binds to Adenosine group. This subfamily of proteins is predicted to bind ATP. This domainhas a strongly conserved motif SGGKD at the N terminus. 9.11e-27	-	-	3NVBK@4751|Fungi	KOG2316, KOG2316, KOG2316, Predicted ATPase (PP-loop superfamily) [General function prediction only]. 1.22e-42	GO:0003674, molecular_function;GO:0003824, catalytic activity;GO:0005575, cellular_component;GO:0005622, intracellular;GO:0005623, cell;GO:0005737, cytoplasm;GO:0006417, regulation of translation;GO:0006448, regulation of translational elongation;GO:0006464, cellular protein modification process;GO:0006807, nitrogen compound metabolic process;GO:0008150, biological_process;GO:0008152, metabolic p…	hypothetical protein ASPVEDRAFT_185300 [Aspergillus versicolor CBS 583.65] 4.58e-92	Aspergillus niger CBS 101883 uncharacterized protein (BO96DRAFT_331421), partial mRNA 1.56e-24
22	TRINITY_DN10465_c0_g1 start=438 end=1	TRINITY_DN10465_c0_g1	1	1	0.0753	15824	9.47	-	pfam00411, Ribosomal_S11, Ribosomal protein S11. 6.47e-24	K02955-ko03010 Ribosome	3BGE7@33208|Metazoa	KOG0407, KOG0407, KOG0407, 40S ribosomal protein S14 [Translation, ribosomal structure and biogenesis]. 5.15e-83	GO:0000028, ribosomal small subunit assembly;GO:0000122, negative regulation of transcription by RNA polymerase II;GO:0000184, nuclear-transcribed mRNA catabolic process, nonsense-mediated decay;GO:0000462, maturation of SSU-rRNA from tricistronic rRNA transcript (SSU-rRNA, 5.8S rRNA, LSU-rRNA);GO:0000956, nuclear-transcribed mRNA catabolic process;GO:0002181, cytoplasmic translation;GO:0002262, …	uncharacterized protein FOMMEDRAFT_101216 [Fomitiporia mediterranea MF3/22] 1.68e-83	-
23	TRINITY_DN10484_c0_g1 start=3 end=254	TRINITY_DN10484_c0_g1	1	1	0.0833	9202.36	5.07	-	-	-	3Q4B7@4751|Fungi	-	-	hypothetical protein ASPVEDRAFT_121417 [Aspergillus versicolor CBS 583.65] 1.41e-47	-
24	TRINITY_DN11522_c0_g1 start=755 end=96	TRINITY_DN11522_c0_g1	1	1	0.0548	25078.5	4.55	-	-	-	3NZB0@4751|Fungi	-	-	hypothetical protein ASPVEDRAFT_154489 [Aspergillus versicolor CBS 583.65] 6.39e-158	-
25	TRINITY_DN11623_c0_g1 start=286 end=2	TRINITY_DN11623_c0_g1	1	1	0.0737	11200.2	10.57	-	-	K02953-ko03010 Ribosome	3BF2A@33208|Metazoa	KOG0400, KOG0400, KOG0400, 40S ribosomal protein S13 [Translation, ribosomal structure and biogenesis]. 4.85e-62	GO:0002181, cytoplasmic translation;GO:0003674, molecular_function;GO:0003676, nucleic acid binding;GO:0003723, RNA binding;GO:0003735, structural constituent of ribosome;GO:0005198, structural molecule activity;GO:0005488, binding;GO:0005575, cellular_component;GO:0005622, intracellular;GO:0005623, cell;GO:0005634, nucleus;GO:0005730, nucleolus;GO:0005737, cytoplasm;GO:0005829, cytosol;GO:000584…	40S ribosomal protein S13 [Pestalotiopsis fici W106-1] 9.61e-57	-
